# Supplementary material for: Kidney Transplant Function in Recipients from Deceased Donors with COVID-19
Source: J Clin Med. 2026 Jun 25;15(13):4955. doi: 10.3390/jcm15134955 (PMC13361632; doi:10.3390/jcm15134955)
Supplement: Supplementary file 1 [file jcm-15-04955-s001.zip]

Archive with 1 entries (1 files):
- jcm-4369097-supplementary.pdf
